# Supplementary material for: No time for that now! Qualitative changes in manuscript peer review during the Covid-19 pandemic
Source: Res Eval. 2021 Jan 5:rvaa037. doi: 10.1093/reseval/rvaa037 (PMC7928627; doi:10.1093/reseval/rvaa037)
Supplement: rvaa037_Supplementary_Data [file rvaa037_supplementary_data.zip]

Archive with 2 entries (2 files):
- Supplementary material B - Coding scheme.docx
- Supplementary material.xlsx
