# Supplementary material for: No time for that now! Qualitative changes in manuscript peer review during the Covid-19 pandemic
Source: Res Eval. 2021 Jan 5:rvaa037. doi: 10.1093/reseval/rvaa037 (PMC7928627; doi:10.1093/reseval/rvaa037)
Supplement: rvaa037_Supplementary_Data [file rvaa037_supplementary_data.zip › Supplementary material.xlsx]

## Sheet: Sheet1
number	Title	journal	doi	Publication date	submission date				During / before pandemic	covid related	number of reviewers	number of review rounds	went through previous review at other journal		Number of words - review report	article length (in number of pages)	length review report per article page
1	Prediction models for diagnosis and prognosis of covid-19 infection: systematic review and critical appraisal	BMJ	10.1136/bmj.m1328	2020-04-07	2020-03-22				during	yes	4	1	0		4509	11	409.909
2	Viral load dynamics and disease severity in patients infected with SARS-CoV-2 in Zhejiang province, China, January-March 2020: retrospective cohort study	BMJ	10.1136/bmj.m1443	2020-04-21	2020-03-13				during	yes	2	1	0		2917	8	364.625
3	Clinical findings in a group of patients infected with the 2019 novel coronavirus (SARS-Cov-2) outside of Wuhan, China: retrospective case series	BMJ	10.1136/bmj.m606	2020-02-19	2020-01-31				during	yes	3	1	0		4810	7	687.143
4	Clinical characteristics of 113 deceased patients with coronavirus disease 2019: retrospective study	BMJ	10.1136/bmj.m1091	2020-03-26	2020-02-23				during	yes	5	1	0		5752	12	479.333
5	Occurrence, prevention, and management of the psychological effects of emerging virus outbreaks on healthcare workers: rapid review and meta-analysis	BMJ	10.1136/bmj.m1642	2020-05-05	2020-03-26				during	yes	5	1	0		4642	11	422
6	Estimated population wide benefits and risks in China of lowering sodium through potassium enriched salt substitution: modelling study	BMJ	10.1136/bmj.m824	2020-04-22	2019-10-07				during	no	3	1	1		2309	14	164.929
7	Prospective registration and reporting of trial number in randomised clinical trials: global cross sectional study of the adoption of ICMJE and Declaration of Helsinki recommendations	BMJ	10.1136/bmj.m982	2020-04-14	2019-08-09				during	no	4	2	0		3873	12	161.375
8	Association between maternal and paternal mental illness and risk of injuries in children and adolescents: nationwide register based cohort study in Sweden	BMJ	10.1136/bmj.m853	2020-04-08	2019-09-06				during	no	5	2	0		6809	12	283.708
9	Use of electronic medical records in development and validation of risk prediction models of hospital readmission: systematic review	BMJ	10.1136/bmj.m958	2020-04-08	2019-03-03				during	no	4	2	0		3712	10	185.6
10	Infectious diseases in children and adolescents in China: analysis of national surveillance data from 2008 to 2017	BMJ	10.1136/bmj.m1043	2020-04-02	2019-11-06				during	no	2	1	1		2873	15	191.533
11	Estimating the potential impact of the UK government’s sugar reduction programme on child and adult health: modelling study	BMJ	10.1136/bmj.l1417	2019-04-17	2018-09-05				before	no	3	1	0		2450	8	306.25
12	Physical inactivity, cardiometabolic disease, and risk of dementia: an individual-participant meta-analysis	BMJ	10.1136/bmj.l1495	2019-04-17	2018-12-11				before	no	3	1	0		2580	12	215
13	Stress related disorders and risk of cardiovascular disease: population based, sibling controlled cohort study	BMJ	10.1136/bmj.l1255	2019-04-10	2018-10-16				before	no	4	2	0		4977	10	248.85
14	Incidence of type 2 diabetes mellitus in men receiving steroid 5α-reductase inhibitors: population based cohort study	BMJ	10.1136/bmj.l1204	2019-04-10	2018-04-17				before	no	5	2	0		5357	11	243.5
15	Efficacy and safety of dual SGLT 1/2 inhibitor sotagliflozin in type 1 diabetes: meta-analysis of randomised controlled trials	BMJ	10.1136/bmj.l1328	2019-04-09	2018-11-06				before	no	6	2	0		7645	16	238.906
1	Cooperative enzymatic control of N-acyl amino acids by PM20D1 and FAAH	eLife	10.7554/elife.55211	2020-04-09	2020-01-16				during	yes	3	1	0		597	18	33.1667
2	Identification of scavenger receptor B1 as the airway microfold cell receptor for Mycobacterium tuberculosis	eLife	10.7554/eLife.52551	2020-03-11	2019-10-08				during	yes	3	1	0		1260	20	63
3	Accelerated viral dynamics in bat cell lines, with implications for zoonotic emergence	eLife	10.7554/eLife.48401	2020-03-10	2019-05-13				during	yes	3	1	0		1611	24	67.125
4	Estimated effectiveness of symptom and risk screening to prevent the spread of COVID-19	eLife	10.7554/eLife.55570	2020-02-24	2020-01-29				during	yes	2	1	0		757	18	42.0556
5	An ultralong CDRH2 in HCV neutralizing antibody demonstrates structural plasticity of antibodies against E2 glycoprotein	eLife	10.7554/eLife.53169	2020-03-03	2019-10-30				during	yes	3	1	0		936	13	72
6	Structural basis for ion selectivity in TMEM175 K+ channels	eLife	10.7554/eLife.53683	2020-04-22	2019-11-19				during	no	3	1	0		887	24	36.9583
7	Post-translational regulation of retinal IMPDH1 in vivo to adjust GTP synthesis to illumination conditions	eLife	10.7554/eLife.56418	2020-04-22	2020-02-26				during	no	3	1	0		1886	31	60.8387
8	Stretching the skin immediately enhances perceived stiffness and gradually enhances the predictive control of grip force	eLife	10.7554/eLife.52653	2020-04-22	2019-10-11				during	no	3	2	0		4290	38	56.4474
9	Reconfiguration of functional brain networks and metabolic cost converge during task performance	eLife	10.7554/eLife.52443	2020-04-22	2019-10-04				during	no	3	1	0		1481	18	82.2778
10	Defining the role of pulmonary endothelial cell heterogeneity in the response to acute lung injury	eLife	10.7554/eLife.53072	2020-04-22	2019-10-26				during	no	3	2	0		2032	28	36.2857
11	Essential metabolism for a minimal cell	eLife	10.7554/eLife.36842	2019-04-17	2018-03-21				before	no	2	2	0		1196	77	7.76623
12	A virtual burrow assay for head–fixed mice measures habituation, discrimination, exploration and avoidance without training	eLife	10.7554/eLife.45658	2019-04-17	2019-01-30				before	no	4	2	0		2233	21	53.1667
13	Cytoskeletal tension and Bazooka tune interface geometry to ensure fusion fidelity and sheet integrity during dorsal closure	eLife	10.7554/eLife.41091	2019-04-17	2018-08-14				before	no	3	3	0		4805	31	51.6667
14	Selective targeting of unipolar brush cell subtypes by cerebellar mossy fibers	eLife	10.7554/eLife.44964	2019-04-17	2019-01-08				before	no	3	1	0		579	28	20.6786
15	The impact of measles immunization campaigns in India using a nationally representative sample of 27,000 child deaths	eLife	10.7554/eLife.43290	2019-04-16	2018-11-03				before	no	3	1	0		800	20	40
